# Supplementary material for: Global Co-regulatory Cross Talk Between m6A and m5C RNA Methylation Systems Coordinate Cellular Responses and Brain Disease Pathways
Source: Mol Neurobiol. 2024 Nov 5;62(4):5006–21. doi: 10.1007/s12035-024-04555-0 (PMC11880056; doi:10.1007/s12035-024-04555-0)
Supplement: Supplementary file 2 — Supplementary file2 (XLSX 66.1 KB) [file 12035_2024_4555_MOESM2_ESM.xlsx]

## Sheet: Table S2 Phosphorylation_%
	METTL14 (0)	METTL3 (0)	METTL16 (654)	WTAP (784)	RBM15 (799)	YTHDC1 (772)	YTHDC2 (91)	YTHDF1 (788)	YTHDF2 (8)	YTHDF3 (704)	ALKBH5 (293)	NSUN1 (589)	NSUN2 (767)	NSUN4 (0)	NSUN5 (408)	ALYREF (0)	YBX1 (509)
m6A effector proteins (total number phosphorylated co-regulated proteins)
METTL14 (0)	0	0	0	0	0	0	0	0	0	0	0	0	0	0	0	0	0
METTL3 (0)	0	0	0	0	0	0	0	0	0	0	0	0	0	0	0	0	0
METTL16 (654)	0	0	1	52.6% N = 344	36.2% N = 237	44.3% N = 290	0	36.9% N = 241	0.2% N = 1	40.1% N = 262	26.5% N = 173	32.0% N = 209	66.5% N = 435	0	36.2% N = 237	0	29.8% N = 195
WTAP (784)	0	0	43.9%, N = 344	1	76.7% N = 601	74.1% N = 581	2.9% N = 23	69.1% N = 542	0.4% N = 3	64.8% N = 508	26.3% N = 206	55.5% N = 435	61.4% N = 481	0	10.8% N = 85	0	43.6% N = 342
RBM15 (799)	0	0	29.7% N = 237	75.2% N = 601	1	75.8% N = 606	5.6% N = 45	77.6% N = 620	0.5% N = 4	59.0% N = 471	24.7% N = 197	49.9% N = 399	52.6% N = 420	0	5.4% N = 43	0	37.2% N = 297
YTHDC1 (772)	0	0	37.6% N = 290	75.3% N = 581	78.5% N = 606	1	6.1% N = 47	66.6% N = 514	0.3% N = 2	56.0% N = 432	28.8% N = 222	49.0% N = 378	56.0% N = 432	0	11.7% N = 90	0	34.8% N = 269
YTHDC2 (91)	0	0	0	25.3% N = 23	49.5% N = 45	51.6% N = 47	1	49.5% N = 45	1.1% N = 1	33.0% N = 30	6.6% N = 6	4.4% N = 4	23.1% N = 21	0	0	0	27.5% N = 25
YTHDF1(788)	0	0	30.6% N = 241	68.8% N = 542	78.7% N = 620	65.2% N = 514	5.7% N = 45	1	0.6% N = 5	57.5% N = 453	29.8% N = 235	42.1% N = 332	55.7% N = 439	0	5.7% N = 45	0	33.5% N = 264
YTHDF2 (8)	0	0	12.5% N = 1	37.5% N = 3	50.0% N = 4	25% N = 2	12.5% N = 1	62.5% N = 5	1	62.5% N = 5	0	25.0% N = 2	50.0% N = 4	0	0	0	37.5% N = 3
YTHDF3 (704)	0	0	37.2% N = 262	72.2% N = 508	66.9% N = 471	61.4% N = 432	4.3% N = 30	64.3% N = 453	0.7% N = 5	1	19.2% N = 135	36.5% N = 257	61.6% N = 434	0	1.8% N = 13	0	47.4% N = 334
ALKBH5 (293)	0	0	59.0% N = 173	70.3% N = 206	67.2% N = 197	75.8% N = 222	2.0% N = 6	80.2% N = 235	0	46.1% N = 135	1	52.2% N = 153	79.5% N = 233	0	25.3% N = 74	0	16.7% N = 49
m5C effector proteins (total number phosphorylated co-regulated proteins)
NSUN1 (589)	0	0	35.5% N = 209	73.9% N = 435	67.7% N = 399	64.2% N = 378	0.7% N = 4	56.4% N = 332	0.3% N = 2	43.6% N = 257	26.0% N = 153	1	41.6% N = 245	0	19.0 % N = 112	0	29.9% N = 176
NSUN2 (767)	0	0	56.7% N = 435	62.7% N = 481	54.8% N = 420	56.3% N = 432	2.7% N = 21	57.2% N = 439	0.5% N = 4	56.6% N = 434	30.4% N = 233	31.9% N = 245	1	0	12.0% N = 92	0	36.5% N = 280
NSUN4 (0)	0	0	0	0	0	0	0	0	0	0	0	0	0	0	0	0	0
NSUN5 (408)	0	0	58.1% N = 237	20.8% N = 85	10.5% N = 43	22.1% N = 90	0	11.0% N = 45	0	3.2% N = 13	18.1% N = 74	27.5% N = 112	22.5% N = 92	0	1	0	3.4% N = 14
ALYREF (0)	0	0	0	0	0	0	0	0	0	0	0	0	0	0	0	0	0
YBX1 (509)	0	0	38.3% N = 195	67.2% N = 342	58.3% N = 297	52.8% N = 269	4.9% N = 25	51.9% N = 264	0.6% N = 3	65.6% N = 334	9.6% N = 49	34.6% N = 176	55.0% N = 280	0	2.8% N = 14	0	1
	Table S2. m6A and m5C effector protein co-regulated proteins associated with the term 'phosphorylation'. Percentation (%) and actual number (N) of common proteins are presented for each pair of effector proteins.

## Sheet: Table S3 SUMO_%
	METTL14 (29)	METTL3 (0)	METTL16 (0)	WTAP (31)	RBM15 (44)	YTHDC1 (44)	YTHDC2 (0)	YTHDF1 (24)	YTHDF2 (20)	YTHDF3 (0)	ALKBH5 (15)	NSUN1 (16)	NSUN2 (34)	NSUN4 (18)	NSUN5 (13)	ALYREF (32)	YBX1 (0)
m6A effector proteins (total number SUMOylation co-regulated proteins)
METTL14 (29)	1	0	0	44.8% N = 13	37.9% N = 11	72.4% N = 21	0	44.8% N = 13	27.6% N = 8	0	37.9% N = 11	20.7% N = 6	55.2% N = 16	44.8% N = 13	44.8% N = 13	48.3% N = 14	0
METTL3 (0)	0	0	0	0	0	0	0	0	0	0	0	0	0	0	0	0	0
METTL16 (0)	0	0	0	0	0	0	0	0	0	0	0	0	0	0	0	0	0
WTAP (31)	41.9% N = 13	0	0	1	87.1% N = 27	93.5% N = 29	0	71.0% N = 22	58.1% N = 18	0	35.5% N = 11	48.4% N = 15	67.7% N = 21	29.0% N = 9	6.5% N = 2	64.5% N = 20	0
RBM15 (44)	25.0% N = 11	0	0	61.4% N = 27	1	65.9% N = 29	0	47.7% N = 21	43.2% N = 19	0	25.0% N = 11	29.5% N = 13	52.3% N = 23	15.9% N = 7	0	45.5% N = 20	0
YTHDC1 (44)	47.7% N = 21	0	0	65.9% N = 29	65.9% N = 29	1	0	50.0% N = 22	38.6% N = 17	0	31.8% N = 14	31.8% N = 14	68.2% N = 30	27.2% N = 12	13.6% N = 6	54.5% N = 24	0
YTHDC2 (0)	0	0	0	0	0	0	0	0	0	0	0	0	0	0	0	0	0
YTHDF1 (24)	54.2% N = 13	0	0	91.7% N = 22	87.5% N = 21	91.7% N = 22	0	1	66.7% N = 16	0	54.2% N = 13	41.7% N = 10	70.8% N = 17	41.7% N = 10	4.2% N = 1	45.8% N = 11	0
YTHDF2 (20)	40.0% N = 8	0	0	90.0% N = 18	95.0% N = 19	85.0% N = 17	0	80.0% N = 16	1	0	35.0% N = 7	45.0% N = 9	70.0% N = 14	20.0% N = 4	0	70.0% N = 14	0
YTHDF3 (0)	0	0	0	0	0	0	0	0	0	0	0	0	0	0	0	0	0
ALKBH5 (15)	73.3% N = 11	0	0	73.3% N = 11	73.3% N = 11	93.3% N = 14	0	86.7% N = 13	46.7% N = 7	0	1	20.0% N = 3	86.7% N = 13	73.3% N = 11	20.0% N = 3	33.3% N = 5	0
m5C effector proteins (total number SUMOylation co-regulated proteins)
NSUN1 (16)	37.5% N = 6	0	0	93.8% N = 15	81.3% N = 13	87.5% N = 14	0	62.5% N = 10	56.3% N = 9	0	18.8% N = 3	1	50.0% N = 8	18.8% N = 3	6.3% N = 1	68.8% N = 11	0
NSUN2 (34)	47.1% N = 16	0	0	61.8% N = 21	67.6% N = 23	88.2% N = 30	0	50.0% N = 17	41.2% N = 14	0	38.2% N = 13	23.5% N = 8	1	35.3% N = 12	14.7% N = 5	61.8% N = 21	0
NSUN4 (18)	72.2% N = 13	0	0	50.0% N = 9	38.9% N = 7	66.7% N = 12	0	55.6% N = 10	22.2% N = 4	0	61.1% N = 11	16.7% N = 3	66.7% N = 11	1	33.3% N = 6	22.2% N = 4	0
NSUN5 (13)	1	0	0	15.4% N = 2	0	46.2% N = 6	0	7.7% N = 1	0	0	23.1% N = 3	7.7% N = 1	38.5% N = 5	46.2% N = 6	1	38.5% N = 5	0
ALYREF (32)	43.8% N = 14	0	0	62.5% N = 20	62.5% N = 20	75.0% N = 24	0	34.4% N = 11	43.8% N = 14	0	15.6% N = 5	34.4% N = 11	65.6% N = 22	12.5% N = 4	15.6% N = 5	1	0
YBX1 (0)	0	0	0	0	0	0	0	0	0	0	0	0	0	0	0	0	0
	Table S3. m6A and m5C effector protein co-regulated proteins associated with the term 'SUMOylation'. Percentation (%) and actual number (N) of common proteins are presented for each pair of effector proteins.

## Sheet: Table S4 UBL_%
	METTL14 (72)	METTL3 (0)	METTL16 (364)	WTAP (306)	RBM15 (295)	YTHDC1 (286)	YTHDC2 (2)	YTHDF1 (276)	YTHDF2 (297)	YTHDF3 (69)	ALKBH5 (89)	NSUN1 (13)	NSUN2 (84)	NSUN4 (0)	NSUN5 (16)	ALYREF (91)	YBX1 (315)
m6A effector proteins (total number Ubiquitination co-regulated proteins)
METTL14 (72)	1	0	61.1% N = 44	43.1% N = 31	23.6% N = 17	36.1% N = 26	0	22.2% N = 16	30.6% N = 22	23.6% N = 17	2.8% N = 2	9.7% N = 7	41.7% N = 30	0	19.4% N = 14	54.2% N = 39	45.8% N = 33
METTL3 (0)	0	0	0	0	0	0	0	0	0	0	0	0	0	0	0	0	0
METTL16 (364)	12.1% N = 44	0	1	36.5% N = 133	25.3% N = 92	29.4% N = 107	0	22.8% N = 83	29.7% N = 108	5.8% N = 21	14.0% N = 51	0.3% N = 1	12.9% N = 47	0	2.5% N = 9	11.8% N = 43	41.2% N = 150
WTAP (306)	10.1% N = 31	0	43.5% N = 133	1	76.1% N = 233	75.8% N = 232	0	68.0% N = 208	76.5% N = 234	15.4% N = 47	22.9% N = 70	3.3 % N = 10	10.8% N = 33	0	1.6% N = 5	16.7% N = 51	46.7% N = 143
RBM15 (295)	5.8% N = 17	0	31.2% N = 92	79.0% N = 233	1	76.3% N = 225	0	74.6% N = 220	68.8% N = 203	13.2% N = 39	23.7% N = 70	3.4% N = 10	11.2% N = 33	0	1.0% N = 3	10.8% N = 32	40.0% N = 115
YTHDC1 (286)	9.1% N = 26	0	37.4% N = 107	81.1% N = 232	78.7% N = 225	1	0	66.4% N = 190	65.0% N = 186	15.0% N = 43	25.5% N = 73	3.8% N = 11	10.5% N = 30	0	1.7% N = 5	14.3% N = 41	39.5% N = 113
YTHDC2 (2)	0	0	0	0	0	0	1	50.0% N = 1	0	0	0	0	0	0	0	0	0
YTHDF1 (276)	5.8% N = 16	0	30.1% N = 83	75.4% N = 208	79.7% N = 220	68.8% N = 190	0.4% N = 1	1	70.3% N = 194	15.2% N = 42	27.2% N = 75	2.9% N = 8	13.8% N = 38	0	0.4% N = 1	9.1% N = 25	36.6% N = 101
YTHDF2 (297)	7.4% N = 22	0	36.4% N = 108	78.8% N = 234	68.4% N = 203	62.6% N = 186	0	65.3% N = 194	1	19.2% N = 57	15.2% N = 45	2.7% N = 8	13.1% N = 39	0	0.3% N = 1	16.8% N = 50	54.2% N = 161
YTHDF3 (69)	24.6% N = 17	0	30.4% N = 21	68.1% N = 47	56.5% N = 39	62.3% N = 43	0	60.9% N = 42	82.6% N = 57	1	2.9% N = 2	4.3% N = 3	58.0% N = 40	0	2.9% N = 2	56.5% N = 39	71.0% N = 49
ALKBH5 (89)	2.2% N = 2	0	57.3% N = 51	78.7% N = 70	78.7% N = 70	82.0% N = 73	0	84.3% N = 75	50.6% N = 45	2.2% N = 2	1	1.1% N = 1	3.4% N = 3	0	0	2.3% N = 2	22.5% N = 20
m5C effector proteins (total number ubiquitination co-regulated proteins)
NSUN1 (13)	53.8% N = 7	0	7.7% N = 1	76.9% N = 10	76.9% N = 10	84.6% N = 11	0	61.5% N = 8	61.5% N = 8	23.1% N = 3	7.7% N = 1	1	7.7% N = 1	0	7.7% N = 1	30.8% N = 4	23.1% N = 3
NSUN2 (84)	35.7% N = 30	0	56.0% N = 47	39.3% N = 33	39.3% N = 33	35.7% N = 30	0	45.2% N = 38	46.4% N = 39	47.6% N = 40	3.6% N = 3	1.2% N = 1	1	0	7.1% N = 6	45.2% N = 38	54.8% N = 46
NSUN4 (0)	0	0	0	0	0	0	0	0	0	0	0	0	0	0	0	0	0
NSUN5 (16)	87.5% N = 14	0	56.3% N = 9	31.3% N = 5	18.8% N = 3	31.3% N = 5	0	6.3% N = 1	6.3% N = 1	12.5% N = 2	0	6.3% N = 1	37.5% N = 6	0	1	43.8% N = 7	50.0% N = 8
ALYREF (91)	42.9% N = 39	0	47.3% N = 43	56.0% N = 51	35.2% N = 32	45.1% N = 41	0	27.5% N = 25	54.9% N = 50	42.9% N = 39	2.2% N = 2	4.4% N = 4	41.8% N = 38	0	7.7% N = 7	1	69.2% N = 63
YBX1 (315)	10.5% N = 33	0	47.6% N = 150	45.4% N = 143	36.5% N = 115	35.9% N = 113	0	32.1% N = 101	51.1% N = 161	15.6% N = 49	6.3% N = 20	1.0% N = 3	14.6% N = 46	0	2.5% N = 8	20.0% N = 63	1
	Table S4. m6A and m5C effector protein co-regulated proteins associated with the term 'ubiquitination'. Percentation (%) and actual number (N) of common proteins are presented for each pair of effector proteins.

## Sheet: Table S5 Proteasome proteins
	Proteasome subunits		METTL14	METTL16	WTAP	RBM15	YTHDC1	YTHDF1	YTHDF2	YTHDF3	ALKBH5	NSUN2	ALYREF	YBX1
	19S proteasome activator regulatory particle, (e.g. all of the PSMC and PSMD subunit proteins)
			PSMD10	PSMA2	PA2G4	PSMB1	PSMA1	PSMC1	PSMA1	PSMA1		PSMA2	PSMA1	PA2G4
	Proteasome S20 core particle protein (e.g. PSMA and PSMB subunit proteins		PSMA1	PSMA3	PSMA1	PSMB10	PSMA2	PSMC2	PSMA2	PSMA2		PSMA3	PSMA2	PAK2
			PSMA2	PSMA4	PSMA2	PSMB9	PSMB1	PSMC4	PSMA3	PSMA3		PSMA4	PSMA3	PSMA1
			PSMA3	PSMA5	PSMA3	PSMD9	PSMB2	PSMC6	PSMA4	PSMA4		PSMA5	PSMA4	PSMA2
	Colour code		PSMA4	PSMA6	PSMA4	PSME3	PSMB3	PSMD9	PSMA6	PSMA6		PSMA6	PSMA5	PSMA3
	Base proteasome activators (19S)		PSMA5	PSMA7	PSMA6	RPN13	PSMD9	RPN13	PSMA7	PSMB6		PSMB6	PSMA6	PSMA4
	Lid proteasome activators (S19)		PSMA6	PSMB1	PSMA7		PSME3		PSMB7	PSMB7		PSMC1	PSMA7	PSMA6
			PSMA7	PSMB2	PSMB1		RPN13		PSMC1	PSMC1		PSMC2	PSMB1	PSMA7
	Core particle 20S (not catalytic activity)		PSMB1	PSMB3	PSMB2				PSMC2	PSMC2		PSMC3	PSMB2	PSMB1
	Core particle 20S catalytic activity		PSMB2	PSMB4	PSMB3				PSMC4	PSMC4		PSMC4	PSMB3	PSMB2
			PSMB3	PSMB6	PSMB7				PSMC5	PSMC5		PSMC5	PSMB5	PSMB3
			PSMB4	PSMB7	PSMD4				PSMC6	PSMC6		PSMC6	PSMB6	PSMB5
			PSMB6	PSMC1	RPN13				PSMD4	PSME3		PSMD1	PSMB7	PSMB6
			PSMB7	PSMC2	PSMD9				RPN13			RPN13	PSMC1	PSMB7
			PSMD1	PSMC3	PSME3				PSME3			PSMD11	PSMC5	PSMC1
			PSMD11	PSMC4								PSMD12	PSMD1	PSMC2
			PSMD12	PSMC5								PSMD13	PSMD11	PSMC3
			PSMD13	PSMC6								PSMD14	PSMD12	PSMC4
			PSMD14	PSMD1								PSMD2	PSMD2	PSMC5
			PSMD2	RPN13								PSMD3	PSMD4	PSMC6
			PSMD3	PSMD11								PSMD6	RPN13	PSMD1
			PSMD4	PSMD12								PSMD7	PSMD6	PSMD11
			RPN13	PSMD13								PSMD8	PSMD8	PSMD12
			PSMD5	PSMD14									PSMD9	PSMD13
			PSMD6	PSMD2									PSME3	PSMD14
			PSMD7	PSMD3										PSMD2
			PSMD8	PSMD4										PSMD3
			PSMD9	PSMD6										PSMD4
				PSMD9										PSMD6
				PSMD7										PSMD7
														PSMD8
														PSMD9
	Table S5. m6A and m5C effector protein co-regulated proteins associated with being components of the proteasome subunits.

## Sheet: Table S6 Mito_%
	METTL14 (208)	METTL3 (0)	METTL16 (176)	WTAP (0)	RBM15 (18)	YTHDC1 (49)	YTHDC2 (0)	YTHDF1 (31)	YTHDF2 (0)	YTHDF3 (0)	ALKBH5 (0)	NSUN1 (0)	NSUN2 (127)	NSUN4 (372)	NSUN5 (250)	ALYREF (29)	YBX1 (0)
m6A effector proteins (total number Mitochondria co-regulated proteins)
METTL14 (208)	1	0	55.8% N = 116	0	5.8% N = 12	16.8% N = 35	0	6.7% N = 14	0	0	0	0	18.3% N = 38	81.3% N = 169	68.8% N = 143	8.7% N = 18	0
METTL3 (0)	0	0	0	0	0	0	0	0	0	0	0	0	0	0	0	0	0
METTL16 (176)	65.9% N = 116	0	1	0	3.4% N = 6	10.8% N = 19	0	5.7% N = 10	0	0	0	0	33.5% N = 59	77.3% N = 136	60.8% N = 107	5.7% N = 10	0
WTAP (0)	0	0	0	0	0	0	0	0	0	0	0	0	0	0	0	0	0
RBM15 (18)	66.7% N = 12	0	33.3% N = 6	0	1	100% = 18	0	88.9% N = 16	0	0	0	0	66.7% N = 12	50.0% N = 9	11.1% N = 2	55.6% N = 10	0
YTHDC1 (49)	71.4% N = 35	0	38.8% N = 19	0	36.7% N = 18	1	0	42.9% N = 21	0	0	0	0	44.9% N = 22	61.2% N = 30	18.4% N = 9	30.6% N = 15	0
YTHDC2 (0)	0	0	0	0	0	0	0	0	0	0	0	0	0	0	0	0	0
YTHDF1 (31)	45.2% N = 14	0	32.3% N = 10	0	51.6% N = 16	67.7% N = 21	0	1	0	0	0	0	77.4% N = 24	58.1% N = 18	3.2% N = 1	25.8% N = 8	0
YTHDF2 (0)	0	0	0	0	0	0	0	0	0	0	0	0	0	0	0	0	0
YTHDF3 (0)	0	0	0	0	0	0	0	0	0	0	0	0	0	0	0	0	0
ALKBH5 (0)	0	0	0	0	0	0	0	0	0	0	0	0	0	0	0	0	0
m5C effector proteins (total number mitoschondria co-regulated proteins)
NSUN1 (0)	0	0	0	0	0	0	0	0	0	0	0	0	0	0	0	0	0
NSUN2 (127)	29.9% N = 38	0	46.5% N = 59	0	9.4% N = 12	17.3% N = 22	0	18.9% N = 24	0	0	0	0	1	52.0% N = 66	14.2% N = 18	7.9% N = 10	0
NSUN4 (372)	45.4% N = 169	0	36.6% N = 136	0	2.4% N = 9	8.1% N = 30	0	4.8% N = 18	0	0	0	0	17.7% N = 66	1	59.1% N = 220	2.4% N = 9	0
NSUN5 (250)	57.2% N = 143	0	42.8% N = 107	0	0.8% N = 2	3.6% N = 9	0	0.4% N = 1	0	0	0	0	7.2% N = 18	88.0% N = 220	1	1.2% N = 3	0
ALYREF (29)	62.1% N = 18	0	34.5% N = 10	0	34.5% N = 10	51.7% N = 15	0	27.6% N = 8	0	0	0	0	34.5% N = 10	31.0% N = 9	10.3% N = 3	1	0
YBX1 (0)	0	0	0	0	0	0	0	0	0	0	0	0	0	0	0	0	0
	Table S6. m6A and m5C effector protein co-regulated proteins associated with the term 'mitochondria'. Percentation (%) and actual number (N) of common proteins are presented for each pair of effector proteins.

## Sheet: Table S7 ID_%
	METTL14 (0)	METTL3 (0)	METTL16 (55)	WTAP (36)	RBM15 (43)	YTHDC1(40)	YTHDC2 (0)	YTHDF1 (37)	YTHDF2 (31)	YTHDF3 (0)	ALKBH5 (15)	NSUN1 (26)	NSUN2 (28)	NSUN4 (23)	NSUN5 (20)	ALYREF (0)	YBX1 (38)
m6A effector proteins (total number Intellectual disability co-regulated proteins)
METTL14 (0)	0	0	0	0	0	0	0	0	0	0	0	0	0	0	0	0	0
METTL3 (0)	0	0	0	0	0	0	0	0	0	0	0	0	0	0	0	0	0
METTL16 (55)	0	0	1	25.5% N = 14	21.8% N = 12	23.6% N = 13	0	21.8% N = 12	14.5% N = 8	0	20.0% N = 11	16.4% N = 9	27.3% N = 15	23.6% N = 13	18.2% N = 10	0	20.0% N = 11
WTAP (36)	0	0	38.9% N = 14	1	94.4% N = 34	88.9% N = 32	0	86.1% N = 31	75.0% N = 27	0	36.1% N = 13	61.1% N = 22	58.3% N = 21	30.6% N = 11	16.7% N = 6	0	33.3% N = 12
RBM15 (43)	0	0	27.9% N = 12	79.1% N = 34	1	79.1% N = 34	0	79.1% N = 34	65.1% N = 28	0	27.9% N = 12	48.8% N = 21	51.2% N = 22	25.6% N = 11	11.6% N = 5	0	27.9% N = 12
YTHDC1 (40)	0	0	32.5% N = 13	80.0% N = 32	85.0% N = 34	1	0	72.5% N = 29	57.5% N = 23	0	30.0% N = 12	50.0% N = 20	52.5% N = 21	30.0% N = 12	17.5% N = 7	0	27.5% N = 11
YTHDC2 (0)	0	0	0	0	0	0	0	0	0	0	0	0	0	0	0	0	0
YTHDF1 (37)	0	0	32.4% N = 12	83.8% N = 31	91.9% N = 34	78.4% N = 29	0	1	70.3% N = 26	0	35.1% N = 13	48.6% N = 18	59.5% N = 22	35.1% N = 13	13.5% N = 5	0	24.3% N = 9
YTHDF2 (31)	0	0	25.8% N = 8	87.1% N = 27	90.3% N = 28	74.2% N = 23	0	83.9% N = 26	1	0	25.8% N = 8	48.4% N = 15	51.6% N = 16	19.4% N = 6	6.5% N = 2	0	41.9% N = 13
YTHDF3 (0)	0	0	0	0	0	0	0	0	0	0	0	0	0	0	0	0	0
ALKBH5 (15)	0	0	73.3% N = 11	86.7% N = 13	80.0% N = 12	80.0% N = 12	0	86.7% N = 13	53.3% N = 8	0	1	53.3% N = 8	80.0% N = 12	80.0% N = 12	40.0% N = 6	0	20.0% N = 3
m5C effector proteins (total number Intellectual disability co-regulated proteins)
NSUN1 (26)	0	0	34.6% N = 9	84.6% N = 22	80.8% N = 21	76.9% N = 20	0	69.2% N = 18	57.7% N = 15	0	30.8% N = 8	1	38.5% N = 10	23.1% N = 6	23.1% N = 6	0	30.8% N = 8
NSUN2 (28)	0	0	53.6% N = 15	75.0% N = 21	78.6% N = 22	75.0% N = 21	0	78.6% N = 22	57.1% N = 16	0	42.9% N = 12	35.7% N = 10	1	42.9% N = 12	17.9% N = 5	0	32.1% N = 9
NSUN4 (23)	0	0	56.5% N = 13	47.8% N = 11	47.8% N = 11	52.2% N = 12	0	56.5% N = 13	26.1% N = 6	0	52.2% N = 12	26.1% N = 6	52.2% N = 12	1	60.9% N = 14	0	8.7% N = 2
NSUN5 (20)	0	0	50.0% N = 10	30.0% N = 6	25.0% N = 5	35.0% N = 7	0	25.0% N = 5	10.0% N = 2	0	30.0% N = 6	30.0% N = 6	25.0% N = 5	70.0% N = 14	1	0	0
ALYREF (0)	0	0	0	0	0	0	0	0	0	0	0	0	0	0	0	0	0
YBX1 (38)	0	0	28.9% N = 11	31.6% N = 12	31.6% N = 12	28.9% N = 11	0	23.7% N = 9	34.2% N = 13	0	7.9% N = 3	21.1% N = 8	23.7% N = 9	52.6% N = 2	0	0	1
	Table S7. m6A and m5C effector protein co-regulated proteins associated with the term 'intellectual disability'. Percentation (%) and actual number (N) of common proteins are presented for each pair of effector proteins.

## Sheet: Table S8_NSUN1_ID genes
Effector protien overlap with NSUN1	NSUN1/METTL16	NSUN1/WTAP	NSUN1/RBM15	NSUN1/YTHDC1	NSUN1/YTHDF1	NSUN1/YTHDF2	NSUN1/ALKBH5	NSUN1/NSUN1	NSUN1/NSUN2	NSUN1/NSUN4	NSUN1/NSUN5	NSUN1/YBX1
	CTCF	RBM28	RBM28	SMARCB1	RBM28	RBM28	CTCF	RBM28	CTCF	CTCF	CTCF	NONO
	PHF8	SMARCB1	SMARCB1	CTCF	SMARCB1	MED12	PHF8	SMARCB1	PHF8	PHF8	PHF8	LARP7
	EFTUD2	CTCF	CTCF	PHF8	CTCF	EFTUD2	MED12	STXBP1	EFTUD2	POGZ	EFTUD2	THOC2
	UPF3B	PHF8	PHF8	PQBP1	PHF8	POGZ	POGZ	EHMT1	POGZ	UPF3B	UPF3B	SMARCA4
	LARP7	PQBP1	PQBP1	MED12	PQBP1	NONO	UPF3B	CTCF	NONO	LARP7	THOC6	MED25
	THOC6	MED12	MED12	EFTUD2	MED12	LARP7	LARP7	PHF8	UPF3B	MED23	MED23	HNRNPK
	MED23	EFTUD2	EFTUD2	POGZ	EFTUD2	THOC2	MED23	PQBP1	LARP7			ADNP
	HNRNPK	POGZ	POGZ	NONO	POGZ	GATAD2B	MED25	MED12	MED23			RBMX
	RBMX	NONO	NONO	ATRX	CHAMP1	SMARCA4		EFTUD2	MED25
		ATRX	ATRX	UPF3B	UPF3B	HCFC1		POGZ	HNRNPK
		UPF3B	UPF3B	LARP7	LARP7	MED23		CHAMP1
		LARP7	LARP7	THOC2	GATAD2B	MED25		IQSEC2
		THOC2	THOC2	SMARCA4	SMARCA4	HNRNPK		NONO
		GATAD2B	GATAD2B	HCFC1	HCFC1	ADNP		ATRX
		SMARCA4	SMARCA4	THOC6	MED23	RBMX		UPF3B
		HCFC1	HCFC1	MED23	MED25			LARP7
		THOC6	MED23	MED25	HNRNPK			THOC2
		MED23	MED25	HNRNPK	ADNP			GATAD2B
		MED25	HNRNPK	ADNP				SMARCA4
		HNRNPK	ADNP	RBMX				HCFC1
		ADNP	RBMX					THOC6
		RBMX						MED23
								MED25
								HNRNPK
								ADNP
								RBMX
	Table S8. m6A and m5C effector protein co-regulated proteins associated with the term 'intellectual disability' and shared with NSUN1. Specific colour shading highlighted proteins of interest.
Colour code	MED23
	MED25
	MED12
	THOC2
	THOC6

## Sheet: Table S9_NSUN2_ID genes
Effector protien overlap with NSUN2	NSUN2/METTL16	NSUN2/WTAP	NSUN2/RBM15	NSUN2/YTHDC1	NSUN2/YTHDF1	NSUN2/YTHDF2	NSUN2/ALKBH5	NSUN2/NSUN1	NSUN2/NSUN2	NSUN2/NSUN4	NSUN2/NSUN5	NSUN2/YBX1
	PRPS1	CTCF	SETD2	SETD2	SETD2	PHF6	CTCF	CTCF	PRPS1	CTCF	CTCF	PRPS1
	CTCF	SMC3	CTCF	CTCF	CTCF	EDC3	SMC3	PHF8	SETD2	SMC3	PHF8	PHF6
	SMC3	PHF6	SMC3	SMC3	SMC3	EFTUD2	EDC3	EFTUD2	CTCF	EDC3	EFTUD2	NONO
	EDC3	EDC3	PHF6	PHF8	PHF6	POGZ	PHF8	POGZ	SMC3	PHF8	UPF3B	LARP7
	PHF8	PHF8	PHF8	EFTUD2	EDC3	SMARCE1	RAD21	NONO	PHF6	RAD21	MED23	UBE2A
	EFTUD2	EFTUD2	EFTUD2	RAD21	PHF8	IGBP1	POGZ	UPF3B	EDC3	POGZ		MED25
	RAD21	RAD21	RAD21	POGZ	EFTUD2	NONO	UPF3B	LARP7	PHF8	UPF3B		HNRNPK
	DCPS	POGZ	POGZ	SMARCE1	RAD21	LARP7	LARP7	MED23	EFTUD2	LARP7		SMS
	UPF3B	SMARCE1	SMARCE1	IGBP1	POGZ	UBE2A	SMC1A	MED25	RAD21	MED23		SNRPB
	LARP7	IGBP1	IGBP1	NONO	SMARCE1	ARID1A	MED23	HNRNPK	POGZ	TDP2
	SMC1A	NONO	NONO	UPF3B	IGBP1	SMC1A	MED25		DCPS	CCDC22
	MED23	UPF3B	UPF3B	LARP7	UPF3B	MED23	SNRPB		SMARCE1	SNRPB
	HNRNPK	LARP7	LARP7	UBE2A	LARP7	MED25			IGBP1
	SMS	UBE2A	UBE2A	ARID1A	UBE2A	HNRNPK			NONO
	SNRPB	ARID1A	ARID1A	SMC1A	ARID1A	CCDC22			UPF3B
		SMC1A	SMC1A	MED23	SMC1A	SNRPB			LARP7
		MED23	MED23	MED25	MED23				UBE2A
		MED25	MED25	HNRNPK	MED25				ARID1A
		HNRNPK	HNRNPK	TDP2	HNRNPK				SMC1A
		CCDC22	TDP2	CCDC22	TDP2				MED23
		SNRPB	CCDC22	SNRPB	CCDC22				MED25
			SNRPB		SNRPB				HNRNPK
									TBL1XR1
									TDP2
									SMS
									ALDH18A1
									CCDC22
									SNRPB
	Table S9. m6A and m5C effector protein co-regulated proteins associated with the term 'intellectual disability' and shared with NSUN2. Specific colour shading highlighted proteins of interest.
Colour code	MED23
	MED25
	MED12
	THOC2
	THOC6
